# Supplementary material for: Interrelations of Graph Distance Measures Based on Topological Indices
Source: PLoS One. 2014 Apr 23;9(4):e94985. doi: 10.1371/journal.pone.0094985 (PMC3997355; doi:10.1371/journal.pone.0094985)
Supplement: Supporting Information S1 — CSV file containing descriptor values of 235 trees by using the Randić index. (CSV) [file pone.0094985.s001.csv]

The values of Randi\'c index of 235 trees are as follows: [3.162277660	3.609475708
3.833698418	3.956769075	4.012670020	3.931980514	4.035533905	4.097996910
4.178710069	4.237108817	4.183469978	4.306025770	4.228459553	4.210164295
4.519295710	4.342327853	4.413798760	4.413078676	4.455836852	4.478147013
4.500000000	4.242154861	4.338558411	4.434961961	4.469649053	4.392865416
4.430870219	4.519177876	4.480399041	4.557182679	4.507653857	4.606711503
4.573121351	4.458635538	4.519295710	4.588582131	4.534756490	4.649242302
4.633781522	4.664703082	4.595600661	4.650442216	4.578714580	4.633716810
4.705444445	4.688558364	4.650442216	4.743560594	4.666502221	4.731380476
4.627827086	4.715360711	4.650482454	4.754035845	4.692705341	4.754035845
4.764742879	4.797434949	4.764742879	4.830127020	4.537023368	4.712090619
4.624556993	4.624556993	4.799624244	4.777763415	4.739758613	4.668030978
4.706035779	4.706035779	4.744040582	4.853995714	4.777874762	4.744151929
4.744151929	4.820272881	4.892000515	4.782156730	4.815879564	4.853884366
4.815879564	4.930116665	4.871320343	4.810660172	4.707106781	4.767766952
4.707106781	4.828427124	4.931980514	4.828427124	4.871320343	4.931980514
4.892064078	4.875227326	4.930068880	4.837222524	4.875227326	4.892064078
4.930068880	4.827185823	4.810349070	4.865190625	4.947411519	4.920538065
4.985416320	4.865190625	4.952724249	4.859877894	4.897882696	4.924756149
4.962760951	4.887845994	4.914719448	4.833004439	4.897882696	4.897882696
4.975379619	4.952724249	4.962760951	4.952724249	4.962760951	5.008071690
4.947264864	5.002106419	5.002106419	4.947264864	4.947264864	5.002106419
4.812188929	4.888309880	4.888309880	5.040551783	4.964430832	4.964430832
5.116672735	4.981380476	4.954507022	4.916502221	4.954507022	4.954507022
5.004035845	4.977162392	5.042040647	4.977162392	5.015167193	5.015167193
5.042040647	4.977162392	5.015167193	5.042040647	5.019385278	4.992511824
4.992511824	5.125356187	5.064696016	5.037822564	5.037822564	5.098482735
5.163360991	5.075827364	5.102700819	5.140705621	5.053171996	5.080045450
5.080045450	5.102700819	5.019385278	5.064696016	5.091422816	5.036581261
5.074586063	5.074586063	5.019744509	5.057749310	5.074586063	5.112590865
5.129427618	5.091422816	5.074586063	5.112590865	5.129427618	5.167432421
5.112590865	5.129427618	5.057749310	5.112590865	5.112590865	5.074586063
5.167432421	5.167432421	5.129427618	5.060660172	5.181980514	5.121320343
5.121320343	5.121320343	5.242640686	5.181980514	5.242640686	5.218744015
5.180739213	5.201907263	5.163902461	5.125897658	5.163902461	5.163902461
5.163902461	5.256748817	5.201907263	5.239912064	5.239912064	5.256748817
5.218744015	5.201907263	5.201907263	5.201907263	5.218744015	5.201907263
5.239912064	5.256748817	5.201907263	5.218744015	5.201907263	5.277916867
5.294753619	5.256748817	5.270055611	5.308060412	5.308060412	5.308060412
5.346065215	5.346065215	5.346065215	5.346065215	5.414213562]
