# Supplementary material for: Interrelations of Graph Distance Measures Based on Topological Indices
Source: PLoS One. 2014 Apr 23;9(4):e94985. doi: 10.1371/journal.pone.0094985 (PMC3997355; doi:10.1371/journal.pone.0094985)
Supplement: Supporting Information S2 — CSV file containing descriptor values of 235 trees by using graph energy. (CSV) [file pone.0094985.s002.csv]

The values of energy of 235 trees are as follows:
[6.32456	7.91375	8.36261	8.59890	8.70500	8.42519	9.45627	8.70500	9.63452
9.86070	8.85249	9.95207	10.36742	8.89898	10.22906	9.98165	10.21946	10.12523
10.27264	10.33756	10.36308	9.66829	9.93814	10.92820	10.21145	10.01083
10.05533	10.31174	10.17518	11.08152	10.24621	11.26050	10.42297	10.15276
10.22906	10.45148	10.26464	11.32059	11.17806	11.33494	10.44769	11.20091
10.38831	10.50335	11.38498	11.35708	10.50335	11.50877	10.57940	11.42020
10.50016	11.39291	10.52734	11.52989	10.57940	11.43360	11.45481	11.57535
10.69820	11.59939	10.27264	11.36530	11.12217	10.39799	12.27006	11.29918
11.28447	10.52734	11.23909	10.55373	11.25443	11.64657	11.43360	11.39291
10.60437	11.52989	12.38572	11.45790	11.58429	11.63499	11.49681	12.43401
11.64028	11.48092	10.60272	11.42809	10.65165	11.50504	12.43878	11.55081
11.67831	11.80028	11.53945	11.52701	11.72063	11.51442	11.66047	11.67191
11.78866	11.50170	10.74286	11.56328	11.80961	11.72063	12.49902	11.51442
11.79918	11.61969	11.70956	11.79918	11.86977	11.69839	11.72063	10.76466
11.70956	11.63143	12.49021	12.46700	12.47597	11.94372	11.68571	11.84941
11.90868	11.82897	11.76201	12.52643	11.33525	11.66693	11.54275	12.61842
12.43878	11.76896	12.89898	11.83923	11.63127	11.57194	11.75123	11.71420
11.90868	11.68571	12.54867	11.82897	12.51775	11.86980	12.53504	11.76201
11.83923	11.94582	11.87979	11.85973	11.76201	12.62502	12.57042	12.54014
11.87979	12.58347	12.90317	12.67185	12.71103	12.81463	12.54014	12.00643
12.57042	12.69959	11.84941	11.98141	12.60513	11.94682	12.59693	12.00923
11.81293	11.91834	12.58378	12.72546	12.74451	12.01838	12.00923	12.61797
12.09844	12.67085	12.63059	12.63858	11.88839	12.06682	12.60513	11.95634
12.85728	12.84727	12.62604	11.91834	12.85728	12.61797	12.76323	12.04307
12.59207	13.02098	12.12899	12.89133	12.73455	12.70386	12.69198	12.11115
12.05468	12.67212	12.13365	12.65978	12.93214	12.71556	12.98450	12.83478
12.99139	12.90612	12.88924	12.80654	12.79584	12.72309	12.70386	12.90612
12.85218	12.18467	12.82442	12.16375	13.05997	13.01570	12.92274	12.78491
13.04588	12.90997	12.97890	13.12709	13.00351	13.06927	13.11919	12.69190
13.19151]
