# Supplementary material for: Interrelations of Graph Distance Measures Based on Topological Indices
Source: PLoS One. 2014 Apr 23;9(4):e94985. doi: 10.1371/journal.pone.0094985 (PMC3997355; doi:10.1371/journal.pone.0094985)
Supplement: Supporting Information S3 — CSV file containing descriptor values of 235 trees by using the Wiener index. (CSV) [file pone.0094985.s003.csv]

The values of Wiener index of 235 trees are as follows: [100	108	114	118	120
122	116	132	126	122	138	128	118	140	148	134	128	138	134	132	136	140
130	124	142	152	146	136	140	134	136	130	142	158	148	140	146	136	136
134	152	146	154	146	140	142	142	136	136	144	156	146	152	142	144	140
152	148	146	142	160	138	148	144	132	150	160	172	166	162	156	144	154
160	154	148	142	154	150	144	148	138	148	158	176	166	160	154	144	156
150	142	154	158	152	170	164	160	154	172	164	150	154	148	160	150	166
160	156	150	162	156	164	160	158	150	154	152	144	160	154	156	168	166
160	180	168	162	146	156	152	140	178	178	190	184	180	174	172	168	180
174	170	166	174	168	164	166	174	168	152	162	168	162	156	150	162	158
152	164	158	158	156	162	158	174	186	180	176	184	178	178	172	168	168
174	168	164	158	170	164	172	168	166	168	162	160	162	198	176	188	170
182	180	164	166	160	182	194	180	192	204	198	194	192	176	188	182	178
174	186	192	188	186	176	182	176	172	184	182	176	172	166	170	212	206
202	200	196	184	190	188	180	184	220]
